# Supplementary material for: Dynasore Blocks Ferroptosis through Combined Modulation of Iron Uptake and Inhibition of Mitochondrial Respiration
Source: Cells. 2020 Oct 9;9(10):2259. doi: 10.3390/cells9102259 (PMC7650611; doi:10.3390/cells9102259)
Supplement: Supplementary file 1 [file cells-09-02259-s001.zip]

Archive with 1 entries (1 files):
- cells-883401-supplementary.docx
